# Supplementary material for: ﻿Justiciatiandengensis (Acanthaceae), a new species from Guangxi, China
Source: PhytoKeys. 2025 Jul 16;260:63–74. doi: 10.3897/phytokeys.260.161109 (PMC12287715; doi:10.3897/phytokeys.260.161109)
Supplement: XML Treatment for Justicia tiandengensis [file phytokeys.260.161109-treatment1.xml]

<!DOCTYPE tp:taxon-treatment
  PUBLIC "-//TaxonX//DTD Taxonomic Treatment Publishing DTD v0 20100105//EN" "tax-treatment-NSO.dtd">
<tp:taxon-treatment xmlns:tp="http://www.plazi.org/taxpub"><tp:treatment-meta><kwd-group><label>Taxon classification</label><kwd>
                <named-content content-type="kingdom">Plantae</named-content>
              </kwd><kwd>
                <named-content content-type="order">Lamiales</named-content>
              </kwd><kwd>
                <named-content content-type="family">Acanthaceae</named-content>
              </kwd></kwd-group><mixed-citation publication-type="journal"><person-group><name><surname>Nong</surname><given-names>You</given-names></name><name><surname>Feng</surname><given-names>Bin</given-names></name><name><surname>Hu</surname><given-names>Qi-Min</given-names></name><name><surname>Li</surname><given-names>Ying-Jing</given-names></name><name><surname>Wei</surname><given-names>Gui-Yuan</given-names></name><name><surname>Ji</surname><given-names>Xing-Yun</given-names></name><name><surname>Lai</surname><given-names>Ke-Dao</given-names></name></person-group><article-title>﻿<italic><tp:taxon-name><tp:taxon-name-part taxon-name-part-type="genus" reg="Justicia">Justicia</tp:taxon-name-part><tp:taxon-name-part taxon-name-part-type="species" reg="tiandengensis">tiandengensis</tp:taxon-name-part></tp:taxon-name></italic> (<tp:taxon-name><tp:taxon-name-part taxon-name-part-type="family">Acanthaceae</tp:taxon-name-part></tp:taxon-name>), a new species from Guangxi, China</article-title><source>PhytoKeys</source><day>16</day><month>07</month><year>2025</year><volume>260</volume><fpage>63</fpage><lpage>74</lpage><pub-id pub-id-type="doi">10.3897/phytokeys.260.161109</pub-id></mixed-citation></tp:treatment-meta><tp:nomenclature><label>﻿</label><tp:taxon-name>
              <object-id xmlns:xlink="http://www.w3.org/1999/xlink" content-type="arpha" xlink:type="simple">116F4670-37E0-58F4-8487-3AB17114484B</object-id>
              <tp:taxon-name-part taxon-name-part-type="genus" reg="Justicia">Justicia</tp:taxon-name-part>
              <tp:taxon-name-part taxon-name-part-type="species" reg="tiandengensis">tiandengensis</tp:taxon-name-part>
              <object-id xmlns:xlink="http://www.w3.org/1999/xlink" content-type="ipni" xlink:type="simple">urn:lsid:ipni.org:names:77365659-1</object-id>
            </tp:taxon-name><tp:taxon-authority>Y.Nong &amp; G.Y.Wei</tp:taxon-authority><tp:taxon-status xmlns:xlink="http://www.w3.org/1999/xlink" xlink:type="simple">sp. nov.</tp:taxon-status><xref ref-type="fig" rid="F1">Figs 1</xref><xref ref-type="fig" rid="F2">, 2</xref><xref ref-type="fig" rid="F3">, 3</xref><xref ref-type="fig" rid="F4">, 4 Chinese name: “tiān děng jué chuáng” (天等爵床)</xref></tp:nomenclature><tp:treatment-sec sec-type="diagnosis" id="SECID0EOXAE"><title>Diagnosis.</title><p><italic><tp:taxon-name><tp:taxon-name-part taxon-name-part-type="genus" reg="Justicia">Justicia</tp:taxon-name-part><tp:taxon-name-part taxon-name-part-type="species" reg="tiandengensis">tiandengensis</tp:taxon-name-part></tp:taxon-name></italic> is most similar to <italic><tp:taxon-name><tp:taxon-name-part taxon-name-part-type="genus" reg="Justicia">J.</tp:taxon-name-part><tp:taxon-name-part taxon-name-part-type="species" reg="leptostachya">leptostachya</tp:taxon-name-part></tp:taxon-name></italic>, but it can be easily distinguished by its stem terete, glabrous (vs. 4–angled, sulcate, bifariously pubescent), its leaf blade oblong, thickly papery (vs. ovate, thinly papery); its calyx 2–3 mm long, outside pubescent (vs. ca. 6 mm long, margin ciliate); and its ovary and style pubescent (vs. glabrous).</p><fig id="F1" position="float" orientation="portrait"><object-id xmlns:xlink="http://www.w3.org/1999/xlink" content-type="doi" xlink:type="simple">10.3897/phytokeys.260.161109.figure1</object-id><object-id xmlns:xlink="http://www.w3.org/1999/xlink" content-type="arpha" xlink:type="simple">7DD22515-9430-5FEF-B329-3F4616667768</object-id><label>Figure 1.</label><caption><p><abbrev xmlns:xlink="http://www.w3.org/1999/xlink" xlink:title="maximum likelihood" id="ABBRID0ESYAE" xlink:type="simple">ML</abbrev> tree of the new species <italic><tp:taxon-name><tp:taxon-name-part taxon-name-part-type="genus" reg="Justicia">Justicia</tp:taxon-name-part><tp:taxon-name-part taxon-name-part-type="species" reg="tiandengensis">tiandengensis</tp:taxon-name-part></tp:taxon-name></italic> sp. nov. and its related species, based on the ITS dataset. Bootstrap values of the maximum likelihood are shown along the branches.</p></caption><graphic xmlns:xlink="http://www.w3.org/1999/xlink" xlink:href="phytokeys-260-063_article-161109__-g001.jpg" position="float" orientation="portrait" xlink:type="simple" id="oo_1375173.jpg"><uri content-type="original_file" xlink:type="simple">https://binary.pensoft.net/fig/1375173</uri></graphic></fig></tp:treatment-sec><tp:treatment-sec sec-type="material" id="SECID0EGZAE"><title>Type.</title><p>China - Guangxi • Y Nong et al. 051210 (GXMI); Tiandeng County; <named-content xmlns:xlink="http://www.w3.org/1999/xlink" content-type="dwc:verbatimCoordinates" xlink:type="simple"><named-content content-type="geo-json" specific-use="{&#34;type&#34;:&#34;Point&#34;,&#34;coordinates&#34;:[107.081389,23.957222]}" id="NCID0EPZAE" xlink:type="simple">23°57'26"N, 107°04'53"E</named-content></named-content>; alt. 410 m; 3 Mar. 2025; fl • Y Nong et al. NY2025050601 (GXMI, IBK); Tiandeng County; <named-content xmlns:xlink="http://www.w3.org/1999/xlink" content-type="dwc:verbatimCoordinates" xlink:type="simple"><named-content content-type="geo-json" specific-use="{&#34;type&#34;:&#34;Point&#34;,&#34;coordinates&#34;:[107.081389,23.957222]}" id="NCID0EXZAE" xlink:type="simple">23°57'26"N, 107°04'53"E</named-content></named-content>; alt. 410 m; 6 May 2025; fl, fr.</p><fig id="F2" position="float" orientation="portrait"><object-id xmlns:xlink="http://www.w3.org/1999/xlink" content-type="doi" xlink:type="simple">10.3897/phytokeys.260.161109.figure2</object-id><object-id xmlns:xlink="http://www.w3.org/1999/xlink" content-type="arpha" xlink:type="simple">6CC62F58-8BB8-5787-84AC-33E91F208359</object-id><label>Figure 2.</label><caption><p>Line drawing of <italic><tp:taxon-name><tp:taxon-name-part taxon-name-part-type="genus" reg="Justicia">Justicia</tp:taxon-name-part><tp:taxon-name-part taxon-name-part-type="species" reg="tiandengensis">tiandengensis</tp:taxon-name-part></tp:taxon-name></italic> Y.Nong &amp; G.Y. Wei. <bold>A.</bold> Flowering plant; <bold>B.</bold> Flower (lateral view); <bold>C.</bold> Flower (front view); <bold>D.</bold> Capsule; <bold>E.</bold> Capsule dissection; <bold>F.</bold> Flower dissection (showing lower anther thecae spurred at base); <bold>G.</bold> Ovary and style (drawn by Xin-cheng Qu).</p></caption><graphic xmlns:xlink="http://www.w3.org/1999/xlink" xlink:href="phytokeys-260-063_article-161109__-g002.jpg" position="float" orientation="portrait" xlink:type="simple" id="oo_1375174.jpg"><uri content-type="original_file" xlink:type="simple">https://binary.pensoft.net/fig/1375174</uri></graphic></fig></tp:treatment-sec><tp:treatment-sec sec-type="description" id="SECID0EC2AE"><title>Description</title><p>. Herbs to 40 cm tall. Stems green, terete, basally prostrate and rooting at nodes, then erect, glabrous. Petiole 1–4 cm, not winged, glabrous; leaf blade oblong, 5–12 × 1.7–3.5 cm, thickly papery, both surfaces glabrous, midrib sunken adaxially and prominently raised abaxially; lateral veins are approximately 5–7 pairs, slightly raised abaxially, base cuneate, decurrent, margin entire, revolute when dry, apex acute. Inflorescences green, erect, terminal, racemose or panicle, branched or unbranched; rachis puberulent, with 2–4 flowers per node; pedicels very short, ca. 0.5 mm long; bracts ovate, elliptic, or lanceolate, green, ca. 1 mm long, abaxially puberulent; bracteoles lanceolate to rarely triangular, 0.5 mm long, abaxially puberulent. Flowers suberect. Calyx 5-lobed almost to base, narrowly linear, 2–3 mm long, green, pubescent outside, clasping the corolla tube, apex acute. Corolla yellow, 6–7 mm; lower lip ca. 4 mm, 3-lobed, lobes ovate and ca. 0.5 × 0.5 mm; upper lip subtriangular, ca. 3 mm, 2-lobed. Staminal filaments ca. 5 mm, glabrous; anther thecae linear, ca. 1 mm, lower one spurred at base. Ovary ellipsoid, ca. 1 mm, pubescent, ovules 1 or 2 per locule; style ca. 5 mm, pubescent. Capsule clavate, 10–12 mm long, puberulent, base solid, 3 or 4-seeded. Seeds broadly ovate, compressed, yellowish-brown, 2–3 mm in diameter, testa tuberculate.</p><fig id="F3" position="float" orientation="portrait"><object-id xmlns:xlink="http://www.w3.org/1999/xlink" content-type="doi" xlink:type="simple">10.3897/phytokeys.260.161109.figure3</object-id><object-id xmlns:xlink="http://www.w3.org/1999/xlink" content-type="arpha" xlink:type="simple">000EE9BF-8D56-557A-B594-B1E9CCE9AE4C</object-id><label>Figure 3.</label><caption><p><italic><tp:taxon-name><tp:taxon-name-part taxon-name-part-type="genus" reg="Justicia">Justicia</tp:taxon-name-part><tp:taxon-name-part taxon-name-part-type="species" reg="tiandengensis">tiandengensis</tp:taxon-name-part></tp:taxon-name></italic> Y.Nong &amp; G.Y. Wei. <bold>A.</bold> Habitat; <bold>B.</bold> Flowering plant; <bold>C.</bold> Stem and node; <bold>D.</bold> Leaves (abaxially and adaxially); <bold>E.</bold> Flower (lateral view); <bold>F.</bold> Flower (front view, showing only lower anther theca spurred at base); <bold>G.</bold> Flower (dissected view); <bold>H.</bold> Ovary and style; <bold>I.</bold> Capsule and seeds; <bold>J.</bold> Pollen grain (Edited by Y. Nong).</p></caption><graphic xmlns:xlink="http://www.w3.org/1999/xlink" xlink:href="phytokeys-260-063_article-161109__-g003.jpg" position="float" orientation="portrait" xlink:type="simple" id="oo_1375175.jpg"><uri content-type="original_file" xlink:type="simple">https://binary.pensoft.net/fig/1375175</uri></graphic></fig></tp:treatment-sec><tp:treatment-sec sec-type="etymology" id="SECID0ET3AE"><title>Etymology.</title><p>The specific epithet “tiandengensis” refers to the type locality, Tiandeng County (天等县), which is situated in southwest Guangxi, southwest China.</p><fig id="F4" position="float" orientation="portrait"><object-id xmlns:xlink="http://www.w3.org/1999/xlink" content-type="doi" xlink:type="simple">10.3897/phytokeys.260.161109.figure4</object-id><object-id xmlns:xlink="http://www.w3.org/1999/xlink" content-type="arpha" xlink:type="simple">27225E04-F5D0-53A7-BD13-73A090390EED</object-id><label>Figure 4.</label><caption><p>The type specimen of <italic><tp:taxon-name><tp:taxon-name-part taxon-name-part-type="genus" reg="Justicia">Justicia</tp:taxon-name-part><tp:taxon-name-part taxon-name-part-type="species" reg="tiandengensis">tiandengensis</tp:taxon-name-part></tp:taxon-name></italic> Y.Nong &amp; G.Y. Wei.</p></caption><graphic xmlns:xlink="http://www.w3.org/1999/xlink" xlink:href="phytokeys-260-063_article-161109__-g004.jpg" position="float" orientation="portrait" xlink:type="simple" id="oo_1375176.jpg"><uri content-type="original_file" xlink:type="simple">https://binary.pensoft.net/fig/1375176</uri></graphic></fig></tp:treatment-sec><tp:treatment-sec sec-type="distribution" id="SECID0E14AE"><title>Distribution and habit.</title><p>Currently, <italic><tp:taxon-name><tp:taxon-name-part taxon-name-part-type="genus" reg="Justicia">Justicia</tp:taxon-name-part><tp:taxon-name-part taxon-name-part-type="species" reg="tiandengensis">tiandengensis</tp:taxon-name-part></tp:taxon-name></italic> is known only from the southwest of Guangxi, China (Fig. <xref ref-type="fig" rid="F5">5</xref>). It has been mainly found in a karst cave at an elevation of about 410 m.</p><fig id="F5" position="float" orientation="portrait"><object-id xmlns:xlink="http://www.w3.org/1999/xlink" content-type="doi" xlink:type="simple">10.3897/phytokeys.260.161109.figure5</object-id><object-id xmlns:xlink="http://www.w3.org/1999/xlink" content-type="arpha" xlink:type="simple">40E8C272-77C3-513E-A874-FD1DB5C55AC3</object-id><label>Figure 5.</label><caption><p>The distribution of <italic><tp:taxon-name><tp:taxon-name-part taxon-name-part-type="genus" reg="Justicia">Justicia</tp:taxon-name-part><tp:taxon-name-part taxon-name-part-type="species" reg="tiandengensis">tiandengensis</tp:taxon-name-part></tp:taxon-name></italic> Y.Nong &amp; G.Y. Wei (red circle) and <italic><tp:taxon-name><tp:taxon-name-part taxon-name-part-type="genus" reg="Justicia">J.</tp:taxon-name-part><tp:taxon-name-part taxon-name-part-type="species" reg="leptostachya">leptostachya</tp:taxon-name-part></tp:taxon-name></italic> Hemsl. (green circle) in Guangxi (blue triangle), China.</p></caption><graphic xmlns:xlink="http://www.w3.org/1999/xlink" xlink:href="phytokeys-260-063_article-161109__-g005.jpg" position="float" orientation="portrait" xlink:type="simple" id="oo_1375177.jpg"><uri content-type="original_file" xlink:type="simple">https://binary.pensoft.net/fig/1375177</uri></graphic></fig></tp:treatment-sec><tp:treatment-sec sec-type="IUCN Red List Category" id="SECID0ES6AE"><title>IUCN Red List Category.</title><p>Due to limited available data, the conservation status of this new species cannot be definitively assessed. Following IUCN criteria (<xref ref-type="bibr" rid="B11">IUCN 2022</xref>), it is currently classified as <bold>Data Deficient (<abbrev xmlns:xlink="http://www.w3.org/1999/xlink" xlink:title="Data Deficient" id="ABBRID0E56AE" xlink:type="simple">DD</abbrev>)</bold> pending further research and information.</p></tp:treatment-sec><ref-list><ref id="B11"><mixed-citation xmlns:xlink="http://www.w3.org/1999/xlink" xlink:type="simple">IUCN (<year>2022</year>) Guidelines for using the IUCN Red List categories and criteria, version 14. Prepared by the Standards and Petitions Committee. <ext-link xlink:href="https://www.iucnredlist.org/resources/redlistguidelines" ext-link-type="uri" xlink:type="simple">https://www.iucnredlist.org/resources/redlistguidelines</ext-link> [Accessed 18.04.2025]</mixed-citation></ref></ref-list></tp:taxon-treatment>
